# Supplementary material for: Preparation of Crystalline LaFeO3 Nanoparticles at Low Calcination Temperature: Precursor and Synthesis Parameter Effects
Source: Materials (Basel). 2021 Sep 24;14(19):5534. doi: 10.3390/ma14195534 (PMC8509417; doi:10.3390/ma14195534)
Supplement: Supplementary file 1 [file materials-14-05534-s001.zip]

Archive with 1 entries (1 files):
- materials-1387263 supplementary.pdf
